# Supplementary material for: Niosomal Bupropion: Exploring Therapeutic Frontiers through Behavioral Profiling
Source: Pharmaceuticals (Basel). 2024 Mar 12;17(3):366. doi: 10.3390/ph17030366 (PMC10976274; doi:10.3390/ph17030366)
Supplement: Supplementary file 1 [file pharmaceuticals-17-00366-s001.zip]

Archive with 1 entries (1 files):
- pharmaceuticals-2905433-supplementary.pdf
